# Supplementary material for: Genome-Wide Analysis of WRKY Gene Family and Negative Regulation of GhWRKY25 and GhWRKY33 Reveal Their Role in Whitefly and Drought Stress Tolerance in Cotton
Source: Genes (Basel). 2023 Jan 7;14(1):171. doi: 10.3390/genes14010171 (PMC9859137; doi:10.3390/genes14010171)
Supplement: Supplementary file 1 [file genes-14-00171-s001.zip]

Archive with 1 entries (1 files):
- genes-2104278-supplementary.pdf
